# Supplementary material for: Are There Biological Correlates of Response to Yoga-Based Interventions in Depression? A Critical Scoping Review
Source: Brain Sci. 2024 May 25;14(6):543. doi: 10.3390/brainsci14060543 (PMC11201983; doi:10.3390/brainsci14060543)
Supplement: Supplementary file 1 [file brainsci-14-00543-s001.zip]

Archive with 1 entries (1 files):
- brainsci-2922084-supplementary.pdf
